# Supplementary material for: Activated Carbon for Drug Delivery from Composite Biomaterials: The Effect of Grinding on Sirolimus Binding and Release
Source: Pharmaceutics. 2022 Jun 30;14(7):1386. doi: 10.3390/pharmaceutics14071386 (PMC9325110; doi:10.3390/pharmaceutics14071386)
Supplement: Supplementary file 1 [file pharmaceutics-14-01386-s001.zip]

Archive with 1 entries (1 files):
- pharmaceutics-1762297-supplementary.pdf
